# Supplementary material for: Targeting Skin Aging Hallmarks In Vitro: Antioxidant, Anti-Inflammatory, and Anti-Senescence Effects of Phenolic-Rich Extracts from Cistus L. Species
Source: Antioxidants (Basel). 2026 Jan 22;15(1):149. doi: 10.3390/antiox15010149 (PMC12838026; doi:10.3390/antiox15010149)
Supplement: Supplementary file 1 [file antioxidants-15-00149-s001.zip]

Archive with 1 entries (1 files):
- antioxidants-4029619-supplementary.pdf
